# Supplementary material for: Evaluating time-reversed speech and signal-correlated noise as auditory baselines for isolating speech-specific processing using fNIRS
Source: PLoS One. 2019 Jul 17;14(7):e0219927. doi: 10.1371/journal.pone.0219927 (PMC6636749; doi:10.1371/journal.pone.0219927)
Supplement: S1 File — The beta values underlying the findings described in the manuscript. (XLSX) [file pone.0219927.s001.xlsx]

## Sheet: Sheet1
ROI estimated response amplitudes: channels: 29 33 (LH) 7 12 (RH) - Normal speech/TR speech/ SCN vs silence
Participant	LH: normal speech vs silence	LH: TR speech vs silence	LH: SCN vs silence	RH: normal speech vs silence	RH: TR speech vs silence	RH: SCN vs silence	Bilateral: normal speech vs silence	Bilateral: TR speech vs silence	Bilateral: SCN vs silence
NH_01	3.90084	3.41399	1.54505	2.04392	3.5146	0.155318	2.97238	3.46429	0.850184
NH_02	1.96327	2.24058	1.99118	-1.43393	-2.08581	-1.66387	0.264669	0.0773864	0.163659
NH_03	1.8057	0.0272686	0.637333	1.7255	2.80623	1.06424	1.7656	1.41675	0.850786
NH_04	6.65688	1.09963	2.13322	1.59552	0.0728737	0.62943	4.96976	0.757377	1.63196
NH_05	3.33653	3.67699	0.392091	2.31288	1.84675	0.618971	2.8247	2.76187	0.505531
NH_06	5.98229	2.21759	0.659112	-1.83676	-1.55946	-1.74047	2.07277	0.329065	-0.54068
NH_09	1.73376	1.9543	1.43732	1.16938	1.5611	2.0538	1.45157	1.7577	1.74556
NH_10	3.72379	3.62798	0.0747289	-1.57507	-1.81557	1.78698	1.9575	1.81346	0.645479
NH_11	8.09139	8.72522	7.32947	6.34307	6.72351	7.50069	7.21723	7.72437	7.41508
NH_12	0.53483	3.34513	0.997728	2.35078	3.7987	3.57189	1.44281	3.57191	2.28481
NH_13	5.12277	3.8292	3.86287	5.41231	3.97865	3.19639	5.26754	3.90393	3.52963
NH_14	1.01143	1.79696	-1.13846	0.830308	0.612826	1.10434	0.920868	1.20489	-0.0170606
NH_15	-6.27446	-2.45149	-0.593771	-5.01324	0.961731	-7.14001	-5.64385	-0.744878	-3.86689
NH_16	-1.23603	2.06629	-0.0151478	0.305585	0.92672	0.220076	-0.465223	1.4965	0.102464
NH_17	2.76303	5.10264	0.484155	1.05567	5.3145	1.18548	1.90935	5.20857	0.834817
NH_18	4.12569	-0.890147	0.628098	-2.94496	-7.6659	3.25319	0.590364	-4.27802	1.94065
NH_19	-0.579268	5.68792	5.16215	-1.15533	5.22199	3.03157	-0.8673	5.45496	4.09686
NH_20	4.41062	2.99714	3.15796	7.20375	6.66704	7.95352	5.80719	4.83209	5.55574
NH_21	1.93455	4.58696	3.03202	3.6064	4.80436	3.10094	2.77047	4.69566	3.06648
NH_22	7.42945	7.22538	4.08374	9.01239	8.9716	7.37428	8.22092	8.09849	5.72901
NH_23	6.8004	3.87145	5.56497	4.38707	3.0945	2.55583	5.59373	3.48298	4.0604
NH_24	2.13646	2.08332	2.5772	8.74705	6.38357	4.99865	5.44176	4.23345	3.78792
NH_25	11.8703	17.5748	9.92693	6.3908	11.4953	12.7639	9.13054	14.5351	11.3454
ROI estimated response amplitudes: channels: 29 33 (LH) 7 12 (RH) - Normal speech vs TR speech/ SCN
Participant	LH: normal speech vs TR speech	LH: normal speech vs SCN	RH: normal speech vs TR speech	RH: normal speech vs SCN	Bilateral: normal speech vs TR speech	Bilateral: normal speech vs SCN
NH_01	0.486851	2.35579	-1.47067	1.88861	-0.491912	2.1222
NH_02	-0.277309	-0.0279105	0.651875	0.229932	0.187283	0.101011
NH_03	1.77843	1.16837	-1.08073	0.661261	0.348851	0.914814
NH_04	5.55725	4.52366	1.52265	0.966091	4.21238	3.3378
NH_05	-0.340462	2.94444	0.466124	1.69391	0.0628309	2.31917
NH_06	3.7647	5.32318	-0.277299	-0.0962859	1.7437	2.61345
NH_09	-0.220539	0.296439	-0.391717	-0.884418	-0.306128	-0.29399
NH_10	0.0958062	3.64906	0.240503	-3.36205	0.144038	1.31202
NH_11	-0.633826	0.761927	-0.380445	-1.15763	-0.507136	-0.197849
NH_12	-2.8103	-0.462898	-1.44792	-1.2211	-2.12911	-0.842002
NH_13	1.29357	1.2599	1.43366	2.21592	1.36361	1.73791
NH_14	-0.78553	2.14989	0.217481	-0.274032	-0.284024	0.937928
NH_15	-3.82298	-5.68069	-5.97497	2.12677	-4.89898	-1.77696
NH_16	-3.30232	-1.22088	-0.621136	0.0855093	-1.96173	-0.567687
NH_17	-2.33961	2.27887	-4.25883	-0.129803	-3.29922	1.07454
NH_18	5.01584	3.49759	4.72094	-6.19816	4.86839	-1.35028
NH_19	-6.26719	-5.74142	-6.37732	-4.18691	-6.32226	-4.96416
NH_20	1.41348	1.25266	0.536709	-0.749769	0.975097	0.251445
NH_21	-2.65241	-1.09747	-1.19796	0.505461	-1.92518	-0.296005
NH_22	0.204069	3.34571	0.0407893	1.63811	0.122429	2.49191
NH_23	2.92894	1.23542	1.29257	1.83124	2.11076	1.53333
NH_24	0.0531399	-0.440735	2.36347	3.7484	1.20831	1.65383
NH_25	-5.70452	1.94334	-5.10451	-6.37309	-5.40451	-2.21487
Posterior auditory regions estimated response amplitudes: channels: 32 (LH) 13 (RH) - Normal speech vs TR speech/ SCN
Participant	LH: normal speech vs TR speech	LH: normal speech vs SCN	RH: normal speech vs TR speech	RH: normal speech vs SCN	Bilateral: normal speech vs TR speech	Bilateral: normal speech vs SCN
NH_01	2.13463	4.2835	3.41747	5.15406	2.77605	4.71878
NH_02	1.47078	2.63056	0.191438	-0.657988	0.831109	0.986287
NH_03	1.27115	0.449811			1.27115	0.449811
NH_04	6.17957	11.4125	1.12909	-1.14494	3.65433	5.13378
NH_05	0.597103	0.696431	0.03325	0.714562	0.315176	0.705496
NH_06	3.31491	2.97715	3.62086	-1.06646	3.46789	0.955341
NH_09	0.0153441	-0.0837353			0.0153441	-0.0837353
NH_10	1.31688	2.92013	0.485727	-2.73192	0.901302	0.0941054
NH_11	-0.0490442	-1.73582	0.817922	-1.55437	0.384439	-1.6451
NH_12	0.0968364	2.19741	-3.6197	1.20281	-1.76143	1.70011
NH_13	0.275019	-0.207059	1.66203	0.294642	0.968526	0.0437912
NH_14	0.666462	1.39436	0.989761	-0.263438	0.828112	0.565461
NH_15			-1.24223	-0.786259	-1.24223	-0.786259
NH_16	-0.334244	-1.0385	1.54029	-0.0932222	0.603021	-0.565859
NH_17	0.00486765	1.71951	-3.06982	-1.03648	-1.53248	0.341512
NH_18	4.82865	0.490504	7.90629	0.6382	6.36747	0.564352
NH_19	-3.58667	-3.01665	-6.90007	-9.18494	-5.24337	-6.10079
NH_20	2.3355	-0.449798	3.51954	-4.60671	2.92752	-2.52825
NH_21	2.40295	1.23071	2.9885	4.98373	2.69573	3.10722
NH_22	2.01022	-2.27083	4.00121	-1.46348	3.00571	-1.86715
NH_23	3.04845	1.1653	1.11425	0.00945755	2.08135	0.58738
NH_24	1.94953	1.50638	-1.54965	-1.22898	0.199941	0.1387
NH_25	-4.84508	8.84798	-2.1142	-5.05201	-3.47964	1.89798
Secondary ROI estimated response amplitudes: channels: 28 29 33 (LH) 7 10 11 12 (RH) - Normal speech vs TR speech/ SCN
Participant	LH: normal speech vs TR speech	LH: normal speech vs SCN	RH: normal speech vs TR speech	RH: normal speech vs SCN	Bilateral: normal speech vs TR speech	Bilateral: normal speech vs SCN
NH_01	0.224529	2.78643	0.3185	2.34953	0.278226	2.53677
NH_02	-0.503325	-0.907452	-1.45567	-2.81849	-1.04752	-1.99947
NH_03	1.04614	0.240819	-1.21427	0.094662	-0.245521	0.157301
NH_04	5.55725	4.52366	1.12159	-1.50107	2.89585	0.908818
NH_05	-0.340462	2.94444	0.470044	1.31415	0.199876	1.85758
NH_06	2.38257	3.68802	-1.68996	-0.513736	0.0554103	1.28702
NH_09	-0.0514102	0.308677	-0.126517	0.0510382	-0.0943285	0.161455
NH_10	0.157795	2.83944	1.32214	-3.024	0.739968	-0.092278
NH_11	-0.633826	0.761927	-1.20877	-0.158846	-1.01712	0.148078
NH_12	-0.821451	0.884459	-1.88331	-1.11221	-1.42823	-0.256497
NH_13	0.681457	0.644755	-0.692579	0.16657	-0.103706	0.371506
NH_14	-0.78553	2.14989	-1.49989	-0.363143	-1.26177	0.474534
NH_15	-3.82298	-5.68069	-1.87851	2.3736	-2.36463	0.36003
NH_16	-4.1217	-2.37889	-0.282901	0.0953833	-1.9281	-0.965018
NH_17	-1.58804	1.57924	-1.69863	-0.151692	-1.65124	0.590135
NH_18	6.26005	3.01411	2.54427	-2.0944	4.13675	0.0949596
NH_19	-6.55243	-7.57633	-6.63042	-6.72849	-6.597	-7.09185
NH_20	3.32059	1.29274	-0.407949	3.53229	1.19	2.57248
NH_21	-1.59456	-2.39502	-1.61195	2.24458	-1.6045	0.256182
NH_22	0.638099	4.17452	0.399562	1.01254	0.501792	2.36767
NH_23	2.6254	1.33411	1.43284	1.66493	1.94394	1.52315
NH_24	-0.299263	0.248068	2.28027	1.87963	1.17476	1.18039
NH_25	-5.77983	2.88897	-6.98498	-5.50226	-6.46848	-1.90601
